# Supplementary material for: Rhythmic Density Affects Listeners' Emotional Response to Microtiming
Source: Front Psychol. 2017 Oct 12;8:1709. doi: 10.3389/fpsyg.2017.01709 (PMC5643849; doi:10.3389/fpsyg.2017.01709)
Supplement: Supplementary file 1 [file Presentation1.ZIP]

Archive with 60 entries (57 files):
- Stimuli/
- Stimuli/Funk_Disturbance+16.mp3
- __MACOSX/
- __MACOSX/Stimuli/
- __MACOSX/Stimuli/._Funk_Disturbance+16.mp3
- Stimuli/Funk_Disturbance+24.mp3
- __MACOSX/Stimuli/._Funk_Disturbance+24.mp3
- Stimuli/Funk_Disturbance+8.mp3
- __MACOSX/Stimuli/._Funk_Disturbance+8.mp3
- Stimuli/Funk_Disturbance-16.mp3
- __MACOSX/Stimuli/._Funk_Disturbance-16.mp3
- Stimuli/Funk_Disturbance-24.mp3
- __MACOSX/Stimuli/._Funk_Disturbance-24.mp3
- Stimuli/Funk_Disturbance-8.mp3
- __MACOSX/Stimuli/._Funk_Disturbance-8.mp3
- Stimuli/Funk_Disturbance0.mp3
- __MACOSX/Stimuli/._Funk_Disturbance0.mp3
- Stimuli/Funk_Shift+16.mp3
- __MACOSX/Stimuli/._Funk_Shift+16.mp3
- Stimuli/Funk_Shift+24.mp3
- __MACOSX/Stimuli/._Funk_Shift+24.mp3
- Stimuli/Funk_Shift+8.mp3
- __MACOSX/Stimuli/._Funk_Shift+8.mp3
- Stimuli/Funk_Shift-16.mp3
- __MACOSX/Stimuli/._Funk_Shift-16.mp3
- Stimuli/Funk_Shift-24.mp3
- __MACOSX/Stimuli/._Funk_Shift-24.mp3
- Stimuli/Funk_Shift-8.mp3
- __MACOSX/Stimuli/._Funk_Shift-8.mp3
- Stimuli/Funk_Shift0.mp3
- __MACOSX/Stimuli/._Funk_Shift0.mp3
- Stimuli/Swing_Disturbance+16.mp3
- __MACOSX/Stimuli/._Swing_Disturbance+16.mp3
- Stimuli/Swing_Disturbance+24.mp3
- __MACOSX/Stimuli/._Swing_Disturbance+24.mp3
- Stimuli/Swing_Disturbance+8.mp3
- __MACOSX/Stimuli/._Swing_Disturbance+8.mp3
- Stimuli/Swing_Disturbance-16.mp3
- __MACOSX/Stimuli/._Swing_Disturbance-16.mp3
- Stimuli/Swing_Disturbance-24.mp3
- __MACOSX/Stimuli/._Swing_Disturbance-24.mp3
- Stimuli/Swing_Disturbance-8.mp3
- __MACOSX/Stimuli/._Swing_Disturbance-8.mp3
- Stimuli/Swing_Disturbance0.mp3
- __MACOSX/Stimuli/._Swing_Disturbance0.mp3
- Stimuli/Swing_Shift+16.mp3
- __MACOSX/Stimuli/._Swing_Shift+16.mp3
- Stimuli/Swing_Shift+24.mp3
- __MACOSX/Stimuli/._Swing_Shift+24.mp3
- Stimuli/Swing_Shift+8.mp3
- __MACOSX/Stimuli/._Swing_Shift+8.mp3
- Stimuli/Swing_Shift-16.mp3
- __MACOSX/Stimuli/._Swing_Shift-16.mp3
- Stimuli/Swing_Shift-24.mp3
- __MACOSX/Stimuli/._Swing_Shift-24.mp3
- Stimuli/Swing_Shift-8.mp3
- __MACOSX/Stimuli/._Swing_Shift-8.mp3
- Stimuli/Swing_Shift0.mp3
- __MACOSX/Stimuli/._Swing_Shift0.mp3
- __MACOSX/._Stimuli
